# Supplementary material for: Dietary Supplementation with Protocatechuic Acid and a Complex Eucommia ulmoides Leaf Extract Differentially Enhanced Reproductive Performance and Modulated Gut Microbiota in Late-Pregnancy Sows
Source: Animals (Basel). 2025 Oct 31;15(21):3166. doi: 10.3390/ani15213166 (PMC12610218; doi:10.3390/ani15213166)
Supplement: Supplementary file 1 [file animals-15-03166-s001.zip › Table S1.xls]

## Sheet: Sheet1
Supplementary Table S1. Composition and nutrient levels of basal diet during pregnancy
Part A: Composition and nutrient levels of basal diet during pregnancy (as-fed basis, %)					Part B: Experimental additive supplementation strategy
Ingredients	Content	Nutrient levels ③	Content		Treatment group	Additive supplementation strategy	Analysed PCA in additive	Calculated PCA in final diet (mg/kg)
Corn	56.9	DE, KJ/kg	13099		CTL	Basal diet only	-	-
Rice bran	8	CP, %	12.7		PCA	Basal diet + 200 g/t of pure PCA	100% (pure compound)	200
Soybean meal	12.5	Ca, %	0.87		EU	Basal diet + 1000 g/t of Eucommia ulmoides leaf extract (EU)	0.00018	0.18
Soy oil	1	Total P, %	0.6		Note:All three groups were fed the same basal diet (control group, CTL; for composition see Part A). The PCA and EU groups were prepared by top-dressing the basal diet with the respective additive using a feed mixer immediately prior to feeding. The final diets consisted of the basal diet supplemented with 200 g/t of PCA (PCA group), or 1000 g/t of EU (EU group).
Soybean hulls	18	Available P, %	0.4
NaCl	0.45	Total Lys, %	0.72
Choline chloride（50%）	0.16	Total Met, %	0.22
Limestone	1.2	Total Thr, %	0.52
CaHPO4	1.15
NaHCO3	0.3
L-Lys·HCl	0.1
Vitamin Premix①	0.04
Mineral Premix②	0.1
Mildew Preventive	0.1
Total	100
Note:①The vitamin premix provided for per kg of feed: VA 9920 IU; VB1 2.2 mg; VB2 10 mg; VB3 44 mg; VB5 33 mg; VB6 3.3 mg; VB7 220 mg; VB9 1325 mg; VB12 37 mg; VD3 1985 IU; VE 66 IU; VK 4.4 mg; ②The mineral premix provided for per kg of feed: Cu 8 mg; Fe 80 mg; Mn 45 mg; Zn 80 mg; I 0.5 mg; Se 0.3 mg; ③Analyzed nutrient values (dry matter basis, 87.2%) are presented. The diet was formulated accor…
