# Supplementary material for: Dietary Supplementation with Protocatechuic Acid and a Complex Eucommia ulmoides Leaf Extract Differentially Enhanced Reproductive Performance and Modulated Gut Microbiota in Late-Pregnancy Sows
Source: Animals (Basel). 2025 Oct 31;15(21):3166. doi: 10.3390/ani15213166 (PMC12610218; doi:10.3390/ani15213166)
Supplement: Supplementary file 1 [file animals-15-03166-s001.zip › Table S2.xls]

## Sheet: Sheet1
Supplemental Table S2 The effects of PCA and EU on the α-diversity of gut microbiota
	chao1	observed_species	PD_whole_tree	shannon	simpson
CTL	1248.92±120.96	934.63±107.33	62.85±6.28	6.17±0.81	0.93±0.05
PCA	1344.02±76.69	953.95±59.08	59.93±3.15	6.25±0.52	0.94±0.03
EU	1390.54±109.62	995.67±72.32	63.49±5.49	6.43±0.6	0.95±0.03
Notes. Phylogenetic diversity (PD)_whole_tree, Chao1, Observed species, and simpson are species richness indices, and Shannon index reflects the diversity of gut microbiota. CTL, control diet group; EU, eucommin; PCA, protocatechuic acid.
