# Supplementary material for: Dietary Supplementation with Protocatechuic Acid and a Complex Eucommia ulmoides Leaf Extract Differentially Enhanced Reproductive Performance and Modulated Gut Microbiota in Late-Pregnancy Sows
Source: Animals (Basel). 2025 Oct 31;15(21):3166. doi: 10.3390/ani15213166 (PMC12610218; doi:10.3390/ani15213166)
Supplement: Supplementary file 1 [file animals-15-03166-s001.zip › Table S3.xls]

## Sheet: Sheet1
Supplementary Table S3. Primer sequences used in this study
Gene Target / Purpose	Primer Name	Sequence (5‘ → 3’)
16S rRNA V4 region	515F	GTGCCAGCMGCCGCGGTAA
16S rRNA V4 region	806R	GGACTACHVGGGTWTCTAAT
